# Supplementary material for: Expected and unexpected evolution of plant RNA editing factors CLB19, CRR28 and RARE1: retention of CLB19 despite a phylogenetically deep loss of its two known editing targets in Poaceae
Source: BMC Evol Biol. 2018 Jun 7;18:85. doi: 10.1186/s12862-018-1203-4 (PMC5992886; doi:10.1186/s12862-018-1203-4)
Supplement: Supplementary file 5 — Table of essential positions for RNA recognition in the PPRs of CLB19 and the corresponding RNA targets. (XLSX 40 kb) [file 12862_2018_1203_MOESM5_ESM.xlsx]

## Sheet: Tabelle1
CLB19 PPR signatures and target compilation
(Reference Arabidopis thaliana. See below for shading legend)
CLB19 PPRs		P-10			L-9			S-8			SS-7			P-6			L-5			S-4			P2-3			L2-2			S2-1
Species	2	5	L	2	5	L	2	5	L	2	5	L	2	5	L	2	5	L	2	5	L	2	5	L	2	5	L	2	5	L
Arabidopsis thaliana	V	T	N	I	I	H	M	T	N	V	N	D	I	T	D	V	I	N	R	N	T	V	N	D	V	T	R	E	G	N		edit
Carica papaya	V	T	N	I	V	N	M	T	N	I	N	D	I	T	D	V	V	N	K	N	T	V	N	D	V	T	R	V	G	N
Gossypium raimondii	V	T	N	I	I	D	M	T	N	V	N	D	I	T	D	V	I	N	R	N	S	V	N	D	V	T	R	E	G	N
Theobroma cacao	V	T	N	I	V	N	M	T	N	V	N	D	I	T	D	V	I	N	R	N	T	V	N	D	V	T	R	E	G	N
Citrus sinensis	V	T	N	I	I	N	M	T	S	F	N	D	I	T	D	V	I	N	K	N	T	V	N	D	V	T	R	E	G	N
Eucalyptus grandis	V	T	N	V	V	N	M	T	N	V	N	D	V	T	D	V	I	N	R	N	T	V	N	D	V	T	R	E	G	N
Cucumis sativus	V	T	N	I	I	H	M	T	N	V	N	D	I	T	D	V	I	N	K	N	T	V	N	D	V	T	R	E	G	N
Castanea mollissima	V	T	N	V	I	N	M	T	N	V	N	D	I	T	D	V	I	N	R	N	T	I	N	D	I	T	R	E	G	N
Cannabis sativa	V	T	N	F	L	H	M	T	N	V	N	D	I	T	D	V	I	N	K	N	T	V	N	D	V	T	R	E	G	N
Ziziphus jujuba	V	T	N	L	L	N	M	T	N	V	N	D	I	T	D	V	I	N	R	N	T	V	N	D	V	T	R	E	G	N
Fragaria vesca	V	T	N	I	V	N	I	T	N	M	N	D	V	T	D	V	I	N	R	N	T	V	N	D	V	T	R	E	G	N
Glycine max	V	T	N	I	I	D	M	T	N	V	N	N	I	T	D	V	I	N	K	N	T	V	N	D	V	T	R	E	G	N
Cicer arietinum	V	T	N	I	I	D	K	T	N	V	N	N	V	T	D	V	I	N	K	N	N	V	N	D	V	T	R	E	G	N
Medicago truncatula	V	T	N	I	I	D	M	T	N	V	N	N	V	T	D	V	I	N	K	N	N	V	N	N	V	T	R	E	G	N
Trifolium subterraneum	A	T	N	L	L	D	R	T	N	V	N	S	V	T	D	V	I	N	R	N	N	I	N	N	V	T	R	E	G	N
Vicia faba	V	T	N	I	L	D	K	T	N	V	N	N	V	T	D	V	I	N	R	N	N	V	N	N	V	T	R	E	G	N
Ricinus communis	I	T	N	F	L	N	M	T	N	V	N	D	I	T	D	V	I	N	R	N	T	V	N	D	V	T	R	E	G	N
Populus trichocarpa	V	T	N	V	I	H	M	T	N	F	N	G	I	T	D	V	V	N	K	N	T	V	N	N	V	T	R	E	G	N
Vitis vinifera	V	T	N	I	L	N	M	T	N	V	N	D	I	T	D	V	I	N	K	N	S	V	N	D	V	T	R	E	G	N
Sesamum indicum	A	T	N	V	V	N	M	T	N	V	N	D	V	T	D	V	V	N	R	N	S	V	N	D	V	T	R	E	G	N
Solanum lycopersicum	A	T	N	I	V	N	K	T	N	V	N	D	I	T	D	V	I	N	R	N	S	V	N	D	V	T	R	E	G	N
Solanum tuberosum	A	T	N	I	V	N	K	T	N	V	N	D	I	T	D	V	I	N	R	N	S	V	N	D	V	T	R	E	G	N
Nicotiana tomentosiformis	A	T	N	V	V	N	K	T	N	V	N	D	I	T	D	V	I	N	R	N	S	V	N	D	V	T	R	E	G	N
Capsicum annuum	A	T	N	V	V	N	K	T	N	V	N	D	V	T	D	V	I	N	R	N	S	I	N	D	V	T	R	E	G	N
Ipomoea nil	V	T	N	A	I	N	K	T	N	V	N	D	V	T	D	V	I	N	R	N	S	V	N	D	V	T	R	E	G	N
Camellia sinensis	V	T	N	F	L	N	K	T	N	V	N	D	V	T	D	V	I	N	R	N	T	V	N	D	V	T	R	E	G	N
Diospyros lotus	V	T	N	V	V	N	K	T	N	V	N	D	V	T	D	V	I	N	R	N	S	V	N	D	V	T	T	E	G	N
Lactuca sativa	S	T	N	I	V	N	K	T	N	V	N	D	I	T	D	V	V	N	R	N	N	V	N	D	V	T	R	E	G	N
Calotropis procera	I	T	N	F	F	N	K	T	N	V	N	D	I	T	D	V	I	N	R	N	S	V	N	D	V	T	R	E	G	N
Catharanthus roseus	I	T	N	V	V	N	K	T	N	V	N	D	V	T	D	V	V	N	R	N	S	V	N	D	V	T	R	E	G	N
Coffea canephora	V	T	N	V	V	D	K	S	N	V	N	D	I	T	D	V	I	N	R	N	S	V	N	D	V	T	R	E	G	N
Camptotheca acuminata	I	T	N	F	L	N	M	T	N	V	N	D	I	T	D	V	I	N	R	N	S	V	N	D	V	T	R	E	G	N
Beta vulgaris	V	T	N	F	L	N	K	T	N	V	N	D	I	T	D	V	I	N	R	N	S	V	N	D	V	T	R	E	G	N
Spinacia oleraceae	V	T	N	F	L	N	K	T	N	V	N	D	I	T	D	V	I	N	R	N	T	V	N	D	V	T	R	E	G	N
Silene latifolia	V	T	N	L	L	N	M	T	N	V	N	D	I	T	D	V	I	N	R	N	S	V	N	D	V	T	R	E	G	N
Silene conica	V	T	N	L	L	N	I	T	N	V	N	D	I	T	D	V	I	N	R	N	S	V	N	D	V	T	R	E	G	N
Amaranthus tricolor	V	T	N	F	L	N	M	T	N	M	N	D	I	T	D	V	I	N	R	N	S	V	N	D	V	T	R	E	G	N
Nelumbo nucifera	V	T	N	V	V	D	M	T	N	F	N	D	I	T	D	V	I	N	R	N	S	V	N	D	V	T	R	E	G	N
Diosocorea zingiberiensis	I	T	N	L	L	D	V	T	N	V	N	D	V	T	D	V	I	N	R	N	N	V	N	D	V	T	R	E	G	N
Elaeis guineensis	V	T	N	V	V	R	V	T	N	V	N	D	V	T	D	V	I	N	R	N	T	V	N	D	V	T	R	E	G	N
Phoenix dactylifera	V	T	N	V	V	R	V	T	N	V	N	D	V	T	D	V	I	N	R	N	T	V	N	D	V	T	R	E	G	N
Ensete ventricosum	V	T	N	V	V	V	V	T	N	V	N	D	V	T	D	V	L	N	R	N	T	V	N	D	V	T	R	E	G	N
Musa acuminata	V	T	N	V	V	V	V	T	N	V	N	D	V	T	D	V	L	N	R	N	T	V	N	D	V	T	R	E	G	N
Agave spec.	V	T	N	I	L	T	L	T	N	Y	N	D	V	T	D	V	I	N	R	N	T	V	N	D	V	T	R	E	G	N
Allium cepa	T	T	N	I	L	D	Q	T	N	F	N	D	F	T	D	V	I	N	K	N	T	V	N	D	V	T	R	E	G	N
Ananas comosus	I	T	N	L	L	D	L	T	S	V	N	D	V	T	D	V	V	N	R	N	T	V	N	D	V	T	R	E	G	N
Hordeum vulgare	V	T	N	V	L	H	L	T	S	V	N	D	V	T	D	V	V	N	R	N	T	V	N	D	V	T	R	E	G	N
Brachypodium distachyon	V	T	N	V	L	N	L	T	S	V	N	D	V	T	D	V	V	N	R	N	T	V	N	D	V	T	R	E	G	N
Sorghum bicolor	V	T	N	V	L	H	L	T	S	V	N	D	V	T	D	V	I	N	R	N	T	V	N	D	V	T	R	E	G	N
Zea mays	V	T	N	V	L	H	L	T	S	V	N	D	V	T	D	I	V	N	R	N	T	V	N	D	V	T	R	E	G	N
Setaria italica	V	T	N	V	L	H	L	T	S	V	N	D	V	T	D	V	I	N	R	N	T	V	N	N	V	T	R	E	G	N
Oryza sativa Indica	A	T	N	V	L	H	L	T	S	V	N	D	V	T	D	V	I	N	R	N	T	V	N	D	V	T	R	E	G	N
clpPeU559HY target sequences
Arabidopsis thaliana			a			g			a			a			g			c			c			c			a			a	gcu	C	au
Carica papaya			a			g			a			a			g			c			c			c			a			a	gcu	u	au
Gossypium raimondii			a			g			a			a			g			c			c			c			a			a	gcu	C	au
Theobroma cacao			a			g			a			a			g			c			c			c			a			a	gcu	C	au
Citrus sinensis			a			g			a			a			g			c			c			c			a			a	gcu	C	au
Eucalyptus grandis			a			g			a			a			g			c			c			c			a			a	gcu	C	au
Cucumis sativus			a			g			a			a			g			c			c			c			a			a	gcu	C	au
Castanea mollissima			a			g			a			a			g			c			c			c			a			a	gcu	C	au
Cannabis sativa			a			g			a			a			g			c			c			c			a			a	gcu	C	au
Ziziphus jujuba			a			g			a			a			g			c			c			c			a			a	gcu	C	au
Fragaria vesca			a			g			a			a			g			c			c			c			a			a	gcu	C	au
Glycine max			a			g			a			a			g			c			c			c			a			a	gcu	C	ac
Cicer arietinum			a			g			a			a			g			c			u			c			a			a	gcc	u	ac
Medicago truncatula			a			g			a			a			g			c			u			g			a			a	gcc	C	ac
Trifolium subterraneum			a			g			a			a			g			c			u			c			a			a	gcc	C	ac
Vicia faba			a			g			a			a			g			c			c			c			a			a	gcc	u	ac
Ricinus communis			a			g			a			a			g			c			c			c			a			a	gcu	C	au
Populus trichocarpa			a			g			a			a			g			c			c			c			a			a	guu	C	au
Vitis vinifera			a			g			a			a			g			c			c			c			a			a	acu	C	au
Sesamum indicum			a			g			a			a			g			c			c			a			a			a	gcu	u	au
Solanum spec.			a			g			a			a			g			c			c			c			a			a	gcu	u	au
Nicotiana spec			a			g			a			a			g			c			c			c			a			a	gcu	u	au
Capsicum annuum			a			g			a			a			g			c			a			c			a			a	gcu	u	au
Ipomoea nil			a			c			a			a			g			c			c			c			g			a	auu	u	au
Camellia sinensis			a			g			a			a			g			c			c			c			a			a	gcu	u	au
Diospyros lotus			a			g			a			a			g			c			c			c			a			a	gcu	u	au
Lactuca sativa			a			g			a			a			g			c			c			c			a			a	gcu	u	au
Catharanthus roseus			a			g			a			a			g			c			a			c			a			a	gcu	u	au
Coffea canephora			a			g			a			a			g			c			a			c			a			a	gcu	u	au
Camptotheca acuminata			a			g			a			a			g			c			c			c			a			a	gcu	u	au
Beta vulgaris			a			g			a			a			g			c			c			c			a			a	gcu	C	au
Spinacia oleraceae			a			g			a			a			g			c			c			c			a			a	gcu	C	au
Silene latifolia			a			g			a			a			g			c			c			c			a			a	gcu	C	au
Silene conica			a			g			a			a			g			c			c			a			a			a	gcg	u	au
Amaranthus tricolor			a			g			a			a			g			c			c			c			a			a	gcu	C	au
Nelumbo nucifera			a			g			a			a			g			c			c			c			a			a	gcu	C	au
Diosocorea zingiberiensis			a			g			a			a			g			c			c			c			a			a	gcu	C	au
Elaeis guineensis			a			g			a			a			g			c			c			c			a			a	guu	C	au
Phoenix dactylifera			a			g			a			a			g			c			c			c			a			a	guu	C	au
Musa acuminata			a			g			a			a			g			c			c			c			a			a	gcu	C	au
Agave spec.			a			g			a			a			g			c			c			c			a			a	gcu	C	au
Allium cepa			a			g			a			a			g			c			c			c			a			a	gcu	C	au
Ananas comosus			a			g			a			a			g			c			c			c			a			a	gcu	C	au
Hordeum vulgare			c			g			a			a			g			c			c			a			a			a	gcu	u	au
Brachypodium distachyon			c			g			a			a			g			c			c			a			a			a	gcu	u	au
Sorghum bicolor			c			g			a			a			g			c			c			a			a			a	gcu	u	au
Zea mays			c			g			a			a			g			c			c			a			a			a	gcu	u	au
Setaria italica			c			g			a			a			g			c			c			a			a			a	gcu	u	au
Oryza sativa Indica			c			g			a			a			g			c			c			a			a			a	gcu	u	au
rpoAeU200SF target sequences
Arabidopsis thaliana			a			c			a			c			g			u			g			c			a			a	aau	C	u
Carica papaya			a			c			a			c			g			u			g			c			a			a	aau	C	u
Gossypium raimondii			a			c			a			c			g			u			g			c			a			a	aau	C	u
Theobroma cacao			a			c			a			c			g			u			g			c			a			a	aau	C	u
Citrus sinensis			a			c			a			c			g			c			g			c			a			a	aau	C	u
Eucalyptus grandis			a			c			c			c			g			u			g			c			a			a	aau	u	u
Cucumis sativus			a			c			a			c			g			u			g			c			a			a	aau	C	u
Castanea mollissima			a			c			a			c			g			c			g			c			a			a	aau	C	u
Cannabis sativa			a			c			a			c			g			c			g			c			a			a	aau	C	c
Ziziphus jujuba			a			c			a			c			g			c			g			c			a			a	aau	u	u
Fragaria vesca			a			c			a			c			g			u			g			c			a			a	aau	C	u
Glycine max			a			c			a			c			g			u			g			u			a			a	aau	C	a
Cicer arietinum			a			c			a			c			g			u			g			c			a			a	aau	C	u
Medicago truncatula			a			c			a			c			g			u			g			c			a			a	aau	C	u
Trifolium subterraneum			a			c			a			c			g			u			g			c			a			a	aau	C	u
Vicia faba			a			c			a			c			g			u			g			c			a			a	aau	C	u
Ricinus communis			a			c			a			c			g			u			g			c			a			a	aau	C	u
Populus trichocarpa			a			c			a			c			g			c			g			c			a			a	aau	C	u
Vitis vinifera			a			c			a			c			g			u			g			c			a			a	aau	C	u
Sesamum indicum			a			c			a			c			g			u			g			u			a			a	aau	C	u
Solanum spec.			a			c			a			c			g			u			g			u			a			a	aau	C	u
Nicotiana spec.			a			c			a			c			g			u			g			u			a			a	aau	C	u
Capsicum annuum			a			c			a			c			g			u			g			u			a			a	aau	C	u
Ipomoea nil			a			c			a			c			g			u			g			u			a			a	aau	C	u
Camellia sinensis			a			c			a			c			g			c			g			c			a			a	aau	C	u
Diospyros lotus			a			c			a			c			g			c			g			c			a			a	aau	C	u
Lactuca sativa			a			c			a			c			g			c			g			c			a			a	aau	C	u
Catharanthus roseus			a			c			a			c			g			u			g			u			a			a	aau	u	u
Coffea canephora			a			c			a			c			g			u			g			u			a			a	aau	C	u
Camptotheca acuminata			a			c			a			c			g			c			g			c			a			a	aau	u	u
Beta vulgaris			a			c			a			c			g			u			g			c			a			a	aau	C	u
Spinacia oleraceae			a			c			a			c			g			u			g			c			a			a	aau	C	u
Silene latifolia			a			c			a			c			g			c			g			c			a			a	aau	u	u
Silene conica			a			c			a			c			g			c			g			c			a			a	aau	C	u
Amaranthus tricolor			a			c			a			c			g			u			g			c			a			a	aau	u	u
Nelumbo nucifera			a			c			a			c			g			u			g			c			a			a	aau	C	u
Diosocorea zingiberiensis			a			c			a			c			g			u			g			c			a			a	aau	C	u
Elaeis guineensis			a			c			a			c			g			u			g			c			a			a	aau	C	u
Phoenix dactylifera			a			c			a			c			g			u			g			c			a			a	aau	C	u
Ensete ventricosum			a			c			a			c			g			u			g			c			a			a	aau	C	u
Musa acuminata			a			c			a			c			g			u			g			c			a			a	acu	C	u
Agave spec.			a			c			a			c			g			u			g			c			a			a	aau	C	u
Allium cepa			a			c			a			c			g			u			g			c			u			a	aau	C	u
Ananas comosus			a			c			a			c			g			u			g			c			a			a	aau	C	u
Hordeum vulgare			a			c			a			c			g			u			g			c			a			a	aau	u	u
Brachypodium distachyon			a			c			a			c			g			u			g			c			a			a	aau	u	u
Sorghum bicolor			a			c			a			c			g			c			g			c			c			a	aau	u	u
Zea mays			a			c			a			c			g			c			g			c			c			a	aau	u	u
Setaria italica			a			c			a			c			g			c			g			c			c			a	aau	u	u
Oryza sativa Indica			a			c			a			c			a			u			g			c			a			a	aau	u	u
Legend
Shading of target nucleotide fit is as in Figs. 5 and 7
Loss of clpPeU559HY
Loss of rpoAeU200SF
Loss of both edits
Mutations in P- and S-type PPR positions 5 and L relative to Arabidopsis CLB19 and correspondingly affected positions in boxes
